# Supplementary material for: Large-Scale Simulation of the Phenotypical Variability Induced by Loss-of-Function Long QT Mutations in Human Induced Pluripotent Stem Cell Cardiomyocytes
Source: Int J Mol Sci. 2018 Nov 13;19(11):3583. doi: 10.3390/ijms19113583 (PMC6274824; doi:10.3390/ijms19113583)
Supplement: Supplementary file 1 [file ijms-19-03583-s001.zip]

Archive with 1 entries (1 files):
- 20181113_Supplementary Material.docx
